# Supplementary material for: Metabolomics Reveals Resistance-Related Secondary Metabolism in Sweet Cherry Infected by Alternaria alternata
Source: Biomolecules. 2025 Dec 12;15(12):1730. doi: 10.3390/biom15121730 (PMC12730904; doi:10.3390/biom15121730)
Supplement: Supplementary file 1 [file biomolecules-15-01730-s001.zip]

Archive with 1 entries (1 files):
- biomolecules-3969177-supplementary.pdf
